# Supplementary material for: Exploring the Putative Involvement of MALAT1 in Mediating the Beneficial Effect of Exendin-4 on Oleic Acid-Induced Lipid Accumulation in HepG2 Cells
Source: Biomedicines. 2025 Feb 5;13(2):370. doi: 10.3390/biomedicines13020370 (PMC11853215; doi:10.3390/biomedicines13020370)
Supplement: Supplementary file 1 [file biomedicines-13-00370-s001.zip]

Archive with 1 entries (1 files):
- biomedicines-3421462-supplementary.pptx
